# Supplementary material for: Sustainable Scalable Mechanochemical Synthesis of CdS/Bi2S3 Nanocomposites for Efficient Hydrogen Evolution
Source: Nanomaterials (Basel). 2024 Nov 6;14(22):1785. doi: 10.3390/nano14221785 (PMC11597724; doi:10.3390/nano14221785)
Supplement: Supplementary file 1 [file nanomaterials-14-01785-s001.zip]

Archive with 1 entries (1 files):
- nanomaterials-3215828-supplementary.pdf
